# Supplementary material for: A T-Cell Epitope-Based Multi-Epitope Vaccine Designed Using Human HLA Specific T Cell Epitopes Induces a Near-Sterile Immunity against Experimental Visceral Leishmaniasis in Hamsters
Source: Vaccines (Basel). 2021 Sep 23;9(10):1058. doi: 10.3390/vaccines9101058 (PMC8537199; doi:10.3390/vaccines9101058)
Supplement: Supplementary file 1 [file vaccines-09-01058-s001.zip]

Archive with 1 entries (1 files):
- vaccines-1337665-supplementary.pdf
